# Supplementary material for: Dopamine-Derived Oxidative Stress in Attention-Deficit/Hyperactivity Disorder: A Narrative Review of Molecular Mechanisms, Neural Circuitry, and Therapeutic Implications
Source: Antioxidants (Basel). 2026 May 13;15(5):613. doi: 10.3390/antiox15050613 (PMC13203595; doi:10.3390/antiox15050613)
Supplement: Supplementary file 1 [file antioxidants-15-00613-s001.zip]

Archive with 4 entries (4 files):
- antioxidants-4276430-supplementary.pdf
- antioxidants-4276430-TEX.zip
- antioxidants-4276430.pdf
- antioxidants-4276430.zip
